# Supplementary material for: Stability of Metabolomic Content during Sample Preparation: Blood and Brain Tissues
Source: Metabolites. 2022 Aug 29;12(9):811. doi: 10.3390/metabo12090811 (PMC9505456; doi:10.3390/metabo12090811)
Supplement: Supplementary file 1 [file metabolites-12-00811-s001.zip]

Archive with 2 entries (2 files):
- SI_blood-brain.pdf
- Table S1.xlsx
