# Supplementary material for: Stability of Metabolomic Content during Sample Preparation: Blood and Brain Tissues
Source: Metabolites. 2022 Aug 29;12(9):811. doi: 10.3390/metabo12090811 (PMC9505456; doi:10.3390/metabo12090811)
Supplement: Supplementary file 1 [file metabolites-12-00811-s001.zip › Table S1.xlsx]

## Sheet: Blood
Sample type Metabolite		Homogenate							Serum	Extract
time, hr		0	0.5	1	2	3	5	24	0	0	24
Amino acids and their derivatives, peptides
Alanine		330 ± 60	360 ± 70	350 ± 60	380 ± 70	370 ± 50	370 ± 60	400 ± 50	471 ± 22	284 ± 19	275 ± 15
Asparagine		105 ± 9	104 ± 8	91 ± 9	109 ± 15	100 ± 9	98 ± 10	94 ± 6	120 ± 50	105 ± 9	94 ± 5
Aspartate		95 ± 15	89 ± 10	91 ± 6	119 ± 18	87 ± 6	95 ± 4	102 ± 12	260 ± 40	109 ± 17	90 ± 7
Ac-Carnitine		14.9 ± 2.5	15.0 ± 2.4	15.5 ± 2.6	12.3 ± 2.5	17 ± 5	15 ± 3	15.3 ± 2.2	10 ± 3	19 ± 1	16.5 ± 0.4
Betaine		50.9 ± 1.1	51.8 ± 2.1	53 ± 3	56.0 ± 2.4	55 ± 4	55 ± 5	55 ± 6	45.4 ± 2.9	51.9 ± 2.8	61.2 ± 2.9
Creatine		138 ± 16	145 ± 15	145 ± 25	146 ± 11	146 ± 28	150 ± 27	144 ± 28	43 ± 8	160 ± 7	172 ± 12
Creatinine		86 ± 5	88 ± 3	87 ± 7	97 ± 10	90 ± 9	91 ± 6	92 ± 9	97 ± 11	90 ± 4	87 ± 6
Ergothioneine		139 ± 13	134 ± 5	140 ± 9	146.4 ± 0.9	142 ± 13	162.8 ± 1.3	159.2 ± 2.7	0	154 ± 25	98 ± 4
Glutamate		230 ± 23	250 ± 30	245 ± 19	267 ± 22	257 ± 10	243 ± 9	259 ± 16	160 ± 60	183 ± 11	213 ± 12
Glutamine		500 ± 80	480 ± 40	460 ± 80	477 ± 23	460 ± 80	480 ± 110	460 ± 90	680 ± 70	520 ± 30	530 ± 40
Glycine		250 ± 40	270 ± 40	280 ± 30	290 ± 40	291 ± 25	304 ± 28	353 ± 29	210 ± 4	241 ± 21	233 ± 13
GSH		441 ± 29	430 ± 40	436 ± 4	430 ± 70	470 ± 30	437 ± 26	52 ± 12	0	383 ± 19	175 ± 29
GSSG		410 ± 60	427 ± 19	438 ± 26	500 ± 40	469 ± 4	460 ± 40	860 ± 40	671 ± 9	575 ± 17	420 ± 50
Histidine		75 ± 8	78 ± 9	78 ± 8	71 ± 14	80 ± 5	80 ± 5	78.4 ± 2.1	114 ± 28	73.3 ± 1.2	77 ± 4
Isoleucine		50 ± 9	53 ± 7	54 ± 5	62 ± 6	56.8 ± 2.5	56.5 ± 1.4	63.3 ± 1.9	65 ± 3	61 ± 7	51 ± 5
Leucine		104 ± 9	109 ± 10	110 ± 5	120 ± 5	115.3 ± 2.6	114.6 ± 1.8	118.8 ± 2.8	122 ± 7	107 ± 7	105 ± 6
Lysine		135 ± 7	142 ± 8	134 ± 20	140 ± 30	133 ± 16	138 ± 11	142 ± 18	189 ± 25	134 ± 8	131 ± 12
Ornithine		126 ± 17	123 ± 21	129 ± 10	150 ± 30	141 ± 4	140 ± 12	153 ± 6	91 ± 6	87 ± 8	78 ± 4
Phenylalanine		50.4 ± 0.8	58 ± 8	46.7 ± 2.6	54 ± 3	50 ± 5	57.3 ± 0.4	62 ± 4	61 ± 17	49.6 ± 1.9	49 ± 3
Proline		214 ± 27	210 ± 16	210 ± 30	227 ± 14	201 ± 24	212 ± 11	221 ± 23	356 ± 17	192 ± 17	161 ± 5
Serine		76 ± 10	81 ± 8	86 ± 10	82 ± 10	84 ± 6	87 ± 10	117 ± 7	110 ± 50	75 ± 11	62 ± 6
Threonine		153 ± 7	170 ± 10	165 ± 11	162 ± 26	176 ± 7	171 ± 5	165 ± 11	178 ± 7	136 ± 14	135 ± 8
Tryptophan		40 ± 5	50 ± 8	47 ± 8	46 ± 10	50 ± 10	51 ± 7	50 ± 5	70 ± 9	38.2 ± 2.6	38.5 ± 0.9
Tyrosine		54 ± 3	53 ± 8	57 ± 6	61 ± 6	58.8 ± 2.2	60 ± 5	62 ± 4	66 ± 14	48.1 ± 2.1	48 ± 3
Valine		151 ± 8	169 ± 16	170 ± 8	184 ± 5	175.5 ± 3.0	176 ± 4	186.3 ± 2.9	186.0 ± 1.2	186 ± 17	182 ± 13
Organic acids
Acetate		67 ± 20	72 ± 16	74 ± 18	81 ± 20	75 ± 18	78 ± 15	92 ± 9	580 ± 40	66 ± 11	104 ± 6
α-Aminobutyrate		12.4 ± 1.4	14.1 ± 2.8	13.0 ± 2.7	13.4 ± 1.2	14.5 ± 2.4	13 ± 3	15.1 ± 1.3	26 ± 11	13.7 ± 1	15.97 ± 0.15
β-Hydroxybutyrate		17 ± 6	16 ± 5	22 ± 7	22 ± 9	19 ± 8	15 ± 6	16.3 ± 1.5	33 ± 11	27.2 ± 2.6	22.4 ± 1.1
Formate		51 ± 6	57 ± 5	54.7 ± 2.4	60 ± 7	54 ± 4	56.3 ± 2.1	44 ± 11	69 ± 29	46 ± 20	67 ± 4
Fumarate		2.4 ± 0.4	2.9 ± 1.5	2.8 ± 0.8	2.4 ± 0.9	2.8 ± 1.4	2.6 ± 1.2	4 ± 1	4.3 ± 2.0	1.6 ± 0.3	1.8 ± 0.3
Isobutyrate		6.1 ± 1.9	6.4 ± 0.9	4.8 ± 2.9	7.3 ± 2.2	6.3 ± 1.1	7.1 ± 1.7	8.8 ± 1.1	6.6 ± 2.5	7.4 ± 1.2	9.1 ± 0.9
α-Ketoisovalerate		60 ± 0.21	5.6 ± 0.5	5.6 ± 2.0	6.5 ± 1.1	7.4 ± 1.6	4.8 ± 1.8	6.6 ± 1.6	13 ± 5	9.2 ± 1.2	7.6 ± 1.2
Lactate		1210 ± 50	1370 ± 40	1420 ± 40	1540 ± 40	1580 ± 120	1720 ± 150	2120 ± 70	2770 ± 60	1230 ± 30	1270 ± 90
Pyroglutamate		21.6 ± 0.5	21 ± 3	18 ± 3	50 ± 30	26 ± 4	33 ± 7	56 ± 14	110 ± 70	13.1 ± 2.4	22 ± 4
Pyruvate		12 ± 7	5.9 ± 2.3	5.7 ± 1.1	6.8 ± 0.9	6.8 ± 2.5	5.9 ± 2.5	86 ± 15	11 ± 6	17 ± 4	29.8 ± 1.8
Succinate		3.9 ± 0.3	5.2 ± 1.1	6.4 ± 0.9	7.5 ± 0.8	5.8 ± 0.4	6.1 ± 0.7	9.4 ± 1.6	3.2 ± 2.7	3.91 ± 0.13	4.6 ± 0.6
Alcohols, amines, amides, ketones, sugars
Acetone		3.7 ± 1.2	3.6 ± 1.3	3.2 ± 1.7	3.03 ± 0.28	5.3 ± 2.2	4.1 ± 1.5	3.7 ± 1.5	11.4 ± 1.2	4.9 ± 0.5	4.3 ± 0.5
Choline		16.7 ± 2.7	18 ± 3	18.9 ± 3.0	21 ± 4	22.0 ± 1.1	23.6 ± 1.7	33.7 ± 2.8	13.8 ± 2.9	10.2 ± 2.0	11.0 ± 2.0
Dimethylamine		7.4 ± 0.4	7.3 ± 1.1	7.1 ± 1.1	7.9 ± 0.7	7.63 ± 0.27	7.4 ± 0.7	7.7 ± 0.9	18.3 ± 1.3	8.1 ± 0.4	7.3 ± 0.4
Glucose		3650 ± 60	3740 ± 190	3550 ± 80	3600 ± 40	3370 ± 70	5920 ± 30	5100 ± 80	3740 ± 60	3700 ± 400	4400 ± 900
Gl-PhCholine		18.3 ± 0.5	19 ± 0.5	19.2 ± 1.3	22 ± 4	19.3 ± 1.7	18.9 ± 1.9	17.1 ± 2.0	22.1 ± 1.0	21.8 ± 0.6	19.3 ± 1.7
Mannose		32 ± 5	49 ± 4	32 ± 6	45.5 ± 2.4	43.4 ± 1.9	49.4 ± 2.9	4 ± 8	33 ± 15	42.0 ± 2.0	31.2 ± 2.3
Nicotinamide		39 ± 4	65 ± 6	64 ± 5	72.8 ± 0.9	76.2 ± 0.9	81.44 ± 0.27	130 ± 4	0	3.5 ± 2.5	5.1 ± 0.9
PhCholine		7.1 ± 1.3	7.2 ± 0.9	7.3 ± 0.9	7.2 ± 1.2	7.7 ± 0.8	7.7 ± 0.7	8.7 ± 1.1	4.08 ± 0.23	5.7 ± 0.7	5.2 ± 1
Nitrogenous bases, nucleotides, nucleosides
ADP+ATP		560 ± 110	570 ± 70	580 ± 90	590 ± 80	590 ± 90	570 ± 100	200 ± 50	0	664 ± 14	460 ± 50
ADP ribose		41 ± 3	63.7 ± 2.2	59.5 ± 1.5	69.2 ± 2.9	68.7 ± 0.9	73 ± 7	78 ± 5	0	7 ± 6	11 ± 4
AMP		33 ± 5	34.4 ± 0.8	34 ± 10	43 ± 12	39 ± 10	42 ± 14	220 ± 140	0	8.9 ± 0.7	15.6 ± 1.3
Hypoxanthine		3.9 ± 0.8	3 ± 4	2.3 ± 1.8	3.3 ± 0.8	3.5 ± 1.8	3.5 ± 2.1	21 ± 7	0	2.1 ± 2.1	3.2 ± 0.6
IMP		6.4 ± 1.5	11.4 ± 1.8	10.8 ± 2.1	14.8 ± 1.3	17 ± 3	22 ± 5	133 ± 7	0	3.2 ± 1.9	2.8 ± 1.6
NAD		90 ± 4	78.5 ± 0.3	69 ± 5	70.7 ± 1.9	63 ± 5	51.5 ± 1.8	0 ± 0.9	0	22 ± 6	28.1 ± 0.3
NADH		22.8 ± 2.2	27.3 ± 0.7	22.7 ± 1.3	19.3 ± 3.0	19.3 ± 2.0	17.5 ± 2.2	1.3 ± 2.8	0	4.6 ± 2.0	0.8 ± 1
NADP		6.5 ± 1.6	10 ± 0.6	10.6 ± 1.5	10.4 ± 1.9	9.8 ± 1.5	8.4 ± 2.3	8 ± 0.4	0	14.9 ± 1.8	12.8 ± 1.1
The data are given in units of nmol per mL of serum or blood

## Sheet: Brain
Sample Metabolite type		Extract							Homogenate
time, hr		0	0.5	1	2	3	5	24	0	0.5	1	2	3	5	24
Amino acids and their derivatives, peptides
Alanine		384 ± 15	375 ± 12	380 ± 13	385 ± 17	385 ± 12	384 ± 17	388 ± 10	530 ± 40	540 ± 30	571 ± 14	582 ± 14	620 ± 30	642 ± 21	1043 ± 29
Asparagine		480 ± 100	420 ± 40	330 ± 160	390 ± 50	412 ± 19	400 ± 80	360 ± 150	143 ± 11	158 ± 24	150 ± 30	180 ± 50	180 ± 40	209 ± 16	224 ± 5
Aspartate		2270 ± 80	2260 ± 90	2290 ± 90	2260 ± 40	2280 ± 130	2250 ± 70	2260 ± 70	3200 ± 150	3470 ± 200	3660 ± 200	4060 ± 130	4500 ± 160	4820 ± 210	8030 ± 240
Ac-Carnitine		25 ± 5	23.5 ± 1.9	22.9 ± 2.1	22.6 ± 1.3	22.5 ± 2.1	23.2 ± 1.1	23.7 ± 2.4	22 ± 6	13 ± 4	11.3 ± 0.9	8.2 ± 1.1	8.1 ± 1.9	8 ± 4	8.4 ± 1.3
Carnosine		74.4 ± 2.2	76 ± 7	84 ± 9	74 ± 5	72 ± 10	74 ± 5	69.9 ± 1.8	85 ± 8	88 ± 4	87.3 ± 2.6	81 ± 14	84 ± 3	83 ± 13	89 ± 6
Creatine		7490 ± 190	7500 ± 300	7540 ± 250	7510 ± 180	7500 ± 230	7510 ± 220	7540 ± 250	8570 ± 130	8500 ± 100	8520 ± 150	8380 ± 280	8290 ± 180	8050 ± 270	7600 ± 280
Glutamate		7430 ± 160	7520 ± 200	7600 ± 130	7560 ± 210	7540 ± 190	7570 ± 250	7670 ± 230	8000 ± 400	7400 ± 300	7200 ± 400	6700 ± 400	6310 ± 300	5600 ± 300	3170 ± 150
Glutamine		4110 ± 80	4090 ± 140	4230 ± 120	4280 ± 180	4260 ± 110	4210 ± 250	4150 ± 150	5020 ± 110	5120 ± 50	5080 ± 40	5080 ± 100	5100 ± 70	5050 ± 180	4700 ± 150
Glycine		830 ± 120	830 ± 120	830 ± 120	850 ± 130	830 ± 110	830 ± 110	820 ± 110	940 ± 50	1150 ± 50	1260 ± 70	1460 ± 90	1700 ± 70	1960 ± 100	2550 ± 190
GSH		740 ± 70	730 ± 80	750 ± 60	720 ± 70	700 ± 60	739 ± 15	690 ± 80	610 ± 50	490 ± 70	420 ± 40	270 ± 60	190 ± 30	83 ± 27	80 ± 30
GSSG		170 ± 30	151 ± 16	163 ± 20	149 ± 7	160 ± 8	147 ± 17	168 ± 25	0	0	0	0	0	0	0
Histidine		43.9 ± 2.5	49 ± 6	60 ± 21	51 ± 7	49 ± 6	47 ± 9	49 ± 5	69 ± 8	79 ± 5	81 ± 7	94 ± 3	103 ± 6	129 ± 8	370 ± 40
Isoleucine		17.5 ± 2.4	21 ± 4	19.3 ± 2.8	19 ± 4	19.8 ± 1.6	21.7 ± 2.9	20.9 ± 2.7	33 ± 4	38 ± 3	43 ± 4	53 ± 5	55 ± 4	72 ± 6	185 ± 15
Leucine		65 ± 7	69.6 ± 2.2	59 ± 13	55 ± 12	67 ± 3	58 ± 15	68 ± 5	113 ± 14	140 ± 19	149 ± 11	175 ± 21	184 ± 12	219 ± 4	510 ± 60
N-acetylaspartate		5630 ± 90	5620 ± 160	5660 ± 60	5640 ± 120	5630 ± 130	5630 ± 100	5650 ± 100	6200 ± 270	5970 ± 180	5840 ± 280	5540 ± 300	5250 ± 200	4550 ± 230	1210 ± 50
Pantothenate		15.3 ± 0.8	17 ± 3	17.4 ± 3	16 ± 4	18.0 ± 2.9	16.3 ± 0.5	17.1 ± 0.9	23.7 ± 2.8	25 ± 4	26 ± 3	27 ± 4	25.8 ± 1.5	27.5 ± 2.5	42 ± 5
Phenylalanine		81.9 ± 1.6	72.9 ± 3	91 ± 14	81 ± 20	76 ± 7	70 ± 14	80 ± 12	94 ± 11	118 ± 19	144 ± 23	166 ± 19	193 ± 3	241 ± 11	700 ± 60
Serine		510 ± 40	494 ± 25	513 ± 28	480 ± 40	476 ± 10	478 ± 27	493 ± 16	550 ± 30	510 ± 40	490 ± 30	540 ± 70	600 ± 70	690 ± 100	1248 ± 16
Threonine		420 ± 70	410 ± 50	460 ± 60	410 ± 70	420 ± 70	420 ± 60	430 ± 50	340 ± 50	350 ± 60	360 ± 50	370 ± 50	391 ± 29	400 ± 50	610 ± 80
Tryptophan		16 ± 5	25 ± 6	25 ± 5	19.1 ± 1.7	23.7 ± 2.9	17 ± 4	20 ± 4	27.5 ± 2.7	29 ± 6	27 ± 6	30.0 ± 2.1	40.5 ± 2.7	41 ± 5	68 ± 7
Tyrosine		54 ± 4	48 ± 5	51 ± 4	49 ± 5	53.2 ± 2.8	48 ± 4	51.2 ± 1.9	76 ± 4	81 ± 4	87 ± 7	92.5 ± 0.4	104 ± 5	113 ± 3	231 ± 17
Valine		42 ± 5	48 ± 5	44 ± 6	38 ± 5	44 ± 2.6	44.5 ± 1.8	44 ± 4	58 ± 8	73 ± 4	72 ± 4	86 ± 11	80.9 ± 2.6	106 ± 10	197 ± 8
Organic acids
Acetate		158.7 ± 1.4	161 ± 16	150 ± 4	154 ± 6	158 ± 7	166 ± 10	168 ± 10	390 ± 90	630 ± 110	720 ± 100	920 ± 50	1280 ± 130	1630 ± 160	4050 ± 100
α-Aminobutyrate		5.4 ± 1.6	8.3 ± 2.0	5.47 ± 0.26	3 ± 5	5.2 ± 2.1	5.1 ± 2.5	8.6 ± 2.3	5.6 ± 1.0	11.9 ± 2.9	8.4 ± 2.1	11 ± 4	7.1 ± 0.8	10.6 ± 2.9	5.7 ± 1.2
γ-Aminobutyrate		1710 ± 180	1700 ± 160	1680 ± 170	1710 ± 190	1690 ± 180	1680 ± 140	1670 ± 150	2800 ± 400	3500 ± 500	3800 ± 400	4400 ± 400	4900 ± 400	5400 ± 500	7890 ± 230
Ascorbate		640 ± 40	652 ± 8	635 ± 24	650 ± 40	652 ± 25	650 ± 40	644 ± 28	844 ± 10	820 ± 22	808 ± 27	793 ± 5	780 ± 30	723 ± 27	517 ± 28
Formate		130 ± 11	123 ± 9	127 ± 5	132 ± 1.5	126 ± 9	127 ± 10	132 ± 9	135 ± 6	131 ± 10	132 ± 6	135 ± 8	133 ± 13	127 ± 13	132 ± 15
Fumarate		12.7 ± 2.1	14 ± 2.2	15.9 ± 2.5	15.9 ± 1.8	15.0 ± 2.2	14.8 ± 2.3	15.4 ± 0.8	76.1 ± 2.5	71 ± 5	68 ± 7	63 ± 5	61 ± 7	57 ± 4	48.8 ± 0.7
Isobutyrate		8.4 ± 1.6	6.2 ± 1.6	6.1 ± 1.3	8 ± 3	6.8 ± 0.4	6.9 ± 0.6	6.6 ± 1.1	5.2 ± 1.3	5.3 ± 0.4	5.1 ± 2.5	5.4 ± 1.2	5.9 ± 1.7	5.5 ± 1.2	5.6 ± 1.9
Lactate		6500 ± 300	6400 ± 400	6400 ± 400	6500 ± 400	6440 ± 270	6400 ± 400	6500 ± 300	8000 ± 210	7930 ± 270	7990 ± 40	7790 ± 230	7520 ± 170	7360 ± 280	7040 ± 280
Pyroglutamate		0	0	0	0	0	0	0	96 ± 21	112 ± 13	142 ± 29	208 ± 17	280 ± 25	393 ± 16	473 ± 11
Pyruvate		5.3 ± 1.6	8.9 ± 1.8	12 ± 4	8.6 ± 1.5	7.22 ± 0.26	7.8 ± 0.7	11.3 ± 1.3	5.5 ± 2.3	3.6 ± 1.3	4.9 ± 1.8	3.4 ± 0.5	3.3 ± 1.4	3.4 ± 2.0	5.7 ± 1.3
Succinate		416 ± 12	413 ± 15	413 ± 7	417 ± 7	415 ± 10	415 ± 8	416 ± 8	16.8 ± 2.0	16.9 ± 1.6	17.4 ± 1.2	21.5 ± 1	25.9 ± 1.0	29.7 ± 1	33.6 ± 0.6
Taurine		3060 ± 140	3040 ± 130	3060 ± 130	3030 ± 180	3040 ± 170	3080 ± 150	3060 ± 130	3800 ± 50	3930 ± 160	3890 ± 130	3836 ± 11	3830 ± 60	3710 ± 80	3622 ± 27
Alcohols, amines, amides, sugars
Choline		52 ± 6	51 ± 4	49 ± 4	51.2 ± 2.8	51 ± 3	50.5 ± 2.8	52 ± 3	250 ± 80	380 ± 70	410 ± 60	510 ± 50	570 ± 40	625 ± 24	691 ± 14
Glucose		0	0	0	0	0	0	0	470 ± 60	660 ± 130	720 ± 70	860 ± 80	940 ± 29	1020 ± 30	1210 ± 40
Gl-PhCholine		650 ± 40	650 ± 40	650 ± 40	650 ± 50	650 ± 40	660 ± 40	650 ± 40	610 ± 60	510 ± 70	410 ± 50	280 ± 60	210 ± 50	110 ± 22	10 ± 8
Glycerol		164 ± 15	152 ± 6	164 ± 8	180 ± 9	172.9 ± 1.9	149 ± 6	158 ± 9	320 ± 40	360 ± 50	410 ± 60	460 ± 40	536 ± 24	623 ± 13	1060 ± 40
myo-Inositol		6190 ± 160	6190 ± 160	6190 ± 160	6190 ± 160	6190 ± 160	6190 ± 160	6190 ± 160	6763 ± 23	6763 ± 23	6763 ± 23	6763 ± 23	6763 ± 23	6763 ± 23	6763 ± 23
scyllo-Inositol		96 ± 6	87 ± 12	100 ± 19	92 ± 8	89 ± 13	87 ± 21	90 ± 14	84.8 ± 2.6	89.3 ± 2.2	88 ± 4	91 ± 3	92 ± 7	83 ± 6	86 ± 4
Mannose		0	0	0	0	0	0	0	58 ± 13	86 ± 15	105 ± 10	129 ± 12	163 ± 7	180.4 ± 1	229.3 ± 1.1
Nicotinamide		80 ± 30	80 ± 14	72 ± 21	78 ± 12	74 ± 18	80 ± 19	81 ± 21	159 ± 22	148 ± 19	147 ± 12	140 ± 10	135 ± 2.6	134 ± 7	110 ± 24
PhCholine		305 ± 16	309 ± 18	308 ± 17	309 ± 14	306 ± 17	306 ± 21	301 ± 19	480 ± 60	570 ± 60	600 ± 60	636 ± 29	700 ± 40	730 ± 18	833 ± 14
Phosphoethanolamine		800 ± 30	840 ± 60	810 ± 30	830 ± 90	810 ± 40	790 ± 50	830 ± 40	800 ± 17	790 ± 50	780 ± 40	730 ± 40	721 ± 26	708 ± 28	600 ± 30
Nitrogenous bases, nucleotides, nucleosides
Adenosine		193 ± 6	194 ± 9	218 ± 17	210 ± 15	213 ± 8	214 ± 5	201 ± 16	500 ± 400	70 ± 60	15.2 ± 1.2	8 ± 4	12 ± 8	2.3 ± 1.7	7 ± 6
ADP		236 ± 17	220 ± 40	230 ± 40	220 ± 40	220 ± 40	210 ± 40	230 ± 40	53 ± 11	42 ± 5	41 ± 4	36 ± 7	32 ± 4	24.3 ± 0.2	10.9 ± 1.9
ADP ribose		110 ± 30	120 ± 30	130 ± 30	120 ± 40	120 ± 27	130 ± 30	120 ± 30	120 ± 90	31 ± 15	22 ± 3	18.2 ± 1.2	19.2 ± 2.5	14 ± 4	4 ± 3
AMP		1430 ± 70	1420 ± 70	1440 ± 60	1430 ± 60	1430 ± 70	1420 ± 60	1430 ± 60	81 ± 27	51 ± 3	49.2 ± 0.9	46 ± 4	44.5 ± 0.4	41.1 ± 1.1	32 ± 6
ATP		161 ± 28	148 ± 13	129 ± 6	140 ± 11	146 ± 16	158 ± 7	144 ± 15	60 ± 50	27 ± 15	20 ± 7	16 ± 4	15 ± 5	13 ± 3	12 ± 3
Coenzyme A		26.3 ± 0.6	24.6 ± 2.2	27 ± 5	26 ± 3	25.9 ± 1.5	24.9 ± 2.6	25.3 ± 2.8	32.9 ± 1.1	31.4 ± 1.7	29 ± 5	25 ± 3	20.7 ± 2.6	15.0 ± 2.9	2.4 ± 0.8
Cytidine		19 ± 8	27 ± 5	36 ± 13	32 ± 6	26 ± 3	30 ± 12	24 ± 6	46 ± 6	47.7 ± 1.9	47 ± 6	43 ± 3	47.3 ± 2.4	53 ± 8	67 ± 6
GMP		196 ± 27	187 ± 21	188 ± 19	191 ± 19	188 ± 19	190 ± 18	191 ± 18	0	0	0	0	0	0	0
GTP		136 ± 7	123.9 ± 2.5	136 ± 8	130 ± 4	129 ± 3	129 ± 7	127 ± 2.9	69 ± 16	65 ± 3	63.5 ± 0.9	51.8 ± 2.5	50 ± 4	40 ± 3	21 ± 5
Guanosine		8.5 ± 1.2	8.5 ± 2.3	7 ± 5	6.6 ± 2.6	5.5 ± 2.7	6.2 ± 1.0	5 ± 3	35 ± 23	14 ± 6	10.8 ± 0.9	9.2 ± 1.6	6.2 ± 0.9	4.7 ± 0.5	1 ± 0.6
Hypoxanthine		0	0	0	0	0	0	0	290 ± 120	450 ± 100	530 ± 90	630 ± 90	700 ± 90	810 ± 90	1230 ± 70
IMP		140 ± 40	140 ± 30	140 ± 30	140 ± 40	140 ± 40	139 ± 30	140 ± 30	0	0	0	0	0	0	0
Inosine		120 ± 16	117 ± 27	130 ± 28	123 ± 22	119 ± 22	115 ± 11	110 ± 18	1100 ± 400	1480 ± 50	1400 ± 80	1120 ± 100	940 ± 70	710 ± 80	100 ± 9
NAD		160 ± 40	170 ± 40	170 ± 40	160 ± 40	170 ± 30	160 ± 30	167 ± 30	0	0	0	0	0	0	0
NADH		19.5 ± 2.8	15 ± 1.8	17 ± 3	14 ± 3	13.3 ± 1.5	14.3 ± 1.5	15 ± 3	0	0	0	0	0	0	0
NADPH		10.2 ± 1.1	6.3 ± 2.9	7.9 ± 2.8	3.6 ± 1.7	8.5 ± 2.6	5.4 ± 2.5	4.3 ± 1.3	0	0	0	0	0	0	0
UMP		90 ± 6	85.6 ± 2.2	95 ± 4	98 ± 4	94 ± 3	94 ± 8	95 ± 9	0	0	0	0	0	0	0
Uracyl		0	0	0	0	0	0	0	44 ± 12	75 ± 11	88 ± 17	116 ± 14	137 ± 15	173 ± 15	261 ± 6
Uridine		48 ± 4	48 ± 3	52.4 ± 2.4	45.2 ± 0.9	47 ± 9	52 ± 13	49 ± 3	128 ± 20	133.7 ± 0.8	131 ± 9	102 ± 16	74 ± 15	48 ± 7	12 ± 10
Xanthine		0	0	0	0	0	0	0	117 ± 30	158 ± 9	167 ± 12	168 ± 8	171 ± 11	191 ± 14	280 ± 13
The data are given in units of nmol per gram of wet tissue
